# Supplementary material for: Silver Ions Drive Ordered Self-Assembly Mechanisms and Inherent Properties of Lignin Nanoflowers
Source: Polymers (Basel). 2023 Aug 25;15(17):3541. doi: 10.3390/polym15173541 (PMC10489698; doi:10.3390/polym15173541)
Supplement: Supplementary file 1 [file polymers-15-03541-s001.zip]

Archive with 1 entries (1 files):
- polymers-2547969-supplementary.pdf
